# Supplementary material for: Extracellular Vesicles Derived From Ex Vivo Expanded Regulatory T Cells Modulate In Vitro and In Vivo Inflammation
Source: Front Immunol. 2022 Jun 22;13:875825. doi: 10.3389/fimmu.2022.875825 (PMC9258040; doi:10.3389/fimmu.2022.875825)
Supplement: Supplementary Table 1 — Depletion characteristics of Treg cells following isolation from leukapheresis products. Details of flow cytometry analysis immune cell populations following CD8+ and CD19+ depletion and CD25+ enrichment. Data shows a viable cell population from leukapheresis product with mixed cell population. Following depletion and enrichment steps during isolation, minimal amounts of CD8+ and CD19+ cells remain in the cell population. [file Table_1.xlsx]

## Sheet: Supp Table 1
Cells during isolation	CliniMACS cell isolation
ALS Treg Isolations prior to Expansions	Starting material	Post CD8+ CD19+ depletion	Post CD25+ cells enrichment
ALS Treg Expansion 1
Viability	99.92	99.96	99.95
CD45+	99.87	99.85	99.6
CD19+	6.2	0.03	0.29
CD3+	84.4	77.74	98.63
CD3+CD8+	38.37	0.07	0.19
CD3+CD4+(CD8-)	56.65	92.88	99.76
ALS Treg Expansion 2
Viability	99.92	99.88	99.73
CD45+	99.82	99.86	99.97
CD19+	5.69	0	1.41
CD3+	76.05	83.85	91.99
CD3+CD8+	42.52	0.01	0.89
CD3+CD4+(CD8-)	55.02	97.45	98.99
ALS Treg Expansion 3
Viability	99.94	99.71	99.88
CD45+	99.83	99.84	99.93
CD19+	18.04	0.07	0.22
CD3+	72.66	77.6	96.03
CD3+CD8+	22.7	0.04	0.02
CD3+CD4+(CD8-)	75.12	96.78	99.75
	% cells (lymphocyte population)
